# Supplementary material for: RBMX involves in telomere stability maintenance by regulating TERRA expression
Source: PLoS Genet. 2023 Sep 27;19(9):e1010937. doi: 10.1371/journal.pgen.1010937 (PMC10529574; doi:10.1371/journal.pgen.1010937)
Supplement: S1 Table — (XLSX) [file pgen.1010937.s004.xlsx]

## Sheet: Fig1
Fig 1B
Relative C-circle amount
siNC	1.0443	0.984143	0.971561	1
siRBMX-1	1.93524	1.70462	1.69277	1.70478
siRBMX-2	1.72834	1.61512	1.61468	1.70431
Fig 1D
Relative ssDNA amount (2D gel electrophoresis assay)
siNC	1	1	1
siRBMX-1	2.63063	2.92228	2.43751
siRBMX-2	2.89869	3.16213	2.82225
Fig 1F
Relative ssDNA amount (CFGE assay)
siNC	1	1	1
siRBMX-1	1.37225	1.61762	1.45634
siRBMX-2	1.61082	2.95861	2.17049

## Sheet: Fig2
Fig 2B
Mean Number of RPA1 Foci per Cell
siNC	6.38835	7.18853	7.62727
siRBMX-1	10.7677	13.4078	10.9123
siRBMX-2	11.8208	11.6796	11.6535
Fig 2C
Average RPA1/Telomere foci number per cell
siNC	6.04854	6.39344	7.50909
siRBMX-1	10.1616	12.9515	10.2544
siRBMX-2	11.3208	11.0388	10.7921
Fig 2E
Average PCNA/Telomere foci number per cell
siNC	1.17117	2.10435	1.60396
siRBMX-1	3.93333	4.76699	4.49515
siRBMX-2	4.89109	4.80198	5.10891

## Sheet: Fig3
Fig 3B
Relative Amount of TERRA
siNC	1	1	1	1
siRBMX-1	2.03616	2.48071	2.62493	2.12724
siRBMX-2	1.8746	2.16706	2.1806	2.46541
Fig 3F
Relative Amount of Precipitated PolⅡ(S2P)
siNC	1	1	1
siRBMX	0.757218	0.748935	1.03953
Fig 3G
Relative TERRA Level (%) (10q)
Actinomycin D （h）	siNC				siRBMX
0	98.6233	100.696	100.696	100	99.539	96.1483	104.488
1	33.0068	33.4675	37.6529	36.3703	69.7372	75.2623	70.7107	74.7425
2	26.0767	26.0767	27.7553	28.1427	56.2529	58.6417	57.0382	56.2529
4	24.6701	25.3636	26.0767	26.6246	55.9936	52.9732	57.1701	56.7752
Fig 3H
Relative TERRA Level (%) (12p)
Actinomycin D （h）	siNC				siRBMX
0	99.4815	94.1152	106.622	100.173	104.247	93.9523	97.942	104.247
1	42.1421	40.4254	42.7304	43.6282	93.088	87.4583	98.3957	93.7354
2	31.498	32.3836	32.6088	32.8356	82.169	82.7406	83.3161	90.5425
4	30.6367	32.6088	29.7989	32.6088	81.7902	79.5536	87.0551	87.0551

## Sheet: Fig4
Fig 4D
Relative RNA Level of TERRA (GAPDH) (6q)
EV	1	6.49802	0.170755	1.03527
RBMX	8719.32	7590.61	5752.61	7383.04
Fig 4E
Relative RNA Level of TERRA (GAPDH) (10q)
EV	1	0.97942	1.04247	1.00696
RBMX	4182.07	3956.47	3929.15	3717.2
Fig 4F
Relative RNA Level of TERRA (GAPDH) (12p)
EV	1	9.51366	0.106579	1.71713
RBMX	1573.76	1541.37	1562.89	1458.23
Fig 4G
Relative RNA Level of TERRA (GAPDH) (19p)
EV	1	1.04972	7.3615	1.25701
RBMX	42642.4	39511.9	37122.3	37380.6

## Sheet: Fig5
Fig 5B
TERRA Foci per Cell
siNC	5.13044	5.91837	6
siRBMX-1	6.98039	7.21875	7.8785
siRBMX-2	7.95192	8.57895	8.6875
Fig 5C
% cells with >5 co-localized foci
siNC	16.3043	27.551	20.5357
siRBMX-1	40.1961	44.7917	53.271
siRBMX-2	57.6923	70.5263	56.25
Fig 5E
S9.6 Foci at Telomeres
siNC	0.785714	0.857143	1.19388
siRBMX-1	1.94898	1.93878	1.92857
siRBMX-2	2.28571	2.07143	2.06122
siRNaseH1	1.58163	1.80612	1.78571
Fig 5G
Relative Amount of R-loops at Telomeres
siNC (-RNaseH)	siRBMX (-RNaseH)	siNC (+RNaseH)	siRBMX (+RNaseH)
1	3.34258	0.619106	0.251244
1	3.19338	0.613306	0.261483
1	3.30548	0.622879	0.255527
Fig 5I
TERRA Foci per Cell
siNC	3.22807	2.87851	2.80198
siZCCHC8	4.82301	4.01	4.71287
Fig 5J
% cells with >7 co-localized foci
siNC	2.6316	1.8692	6.9307
siZCCHC8	14.1593	22	16.8317
Fig 5L
S9.6 Foci at Telomeres
siNC	0.685714	0.606061	0.752475
siZCCHC8	1.57576	1.52525	1.57282

## Sheet: Fig6
Fig 6B
γH2AX Foci per Cell
siNC	6.42308	5.54286	4.33
siRBMX-1	10.6465	12.4118	10.0094
siRBMX-2	11.6832	10.9406	6.86139
Fig 6C
Number of γH2AX/telomere co-localization foci
siNC	5.17308	4.1619	2.82
siRBMX-1	8.4569	9.42157	7.15094
siRBMX-2	9.28713	9.66337	5.12871
Fig 6F
53BP1 Foci per Cell
EV			RNaseH1
siNC	siRBMX-1	siRBMX-2	siNC	siRBMX-1	siRBMX-2
4.5	7.48571	10	2.7549	4.37374	4.38835
4.20561	7.2	9.39806	3.87379	4.94286	4.37624
3.65385	7.56863	11.4654	3.40196	3.83178	4.41584
Fig 6G
Number of 53BP1/telomere co-localization foci
EV			RNaseH1
siNC	siRBMX-1	siRBMX-2	siNC	siRBMX-1	siRBMX-2
4.17308	7.09524	9.20792	2.59804	4	3.6699
3.91589	5.18	8.69903	2.29126	4.74286	3.80198
3.51923	6.9902	10.5148	3.12745	3.56075	3.85

## Sheet: Fig7
Fig 7B
% of Fragile Telomeres
EV			RNaseH1
siNC	siRBMX-1	siRBMX-2	siNC	siRBMX-1	siRBMX-2
2.1515	6.6808	10.2	3.1223	6.778	4.2574
3.3645	9.5186	11.2053	2.893	5.2427	3.9
2.1033	7.5196	11.0338	1.7769	5.2427	4.9603
Fig 7D
TERRA Foci per Cell
	siNC		siRBMX
RNase A	Scr	TERRA	Scr	TERRA
0.490909	2.00813	1.4	5.56557	1.56863
0.952381	3.552	0.935185	4.86238	2.14563
0.2	1.86139	1.29126	5.25243	1.5
Fig 7F
% of Fragile Telomeres
siNC		siRBMX
Scr	TERRA	Scr	TERRA
6.8588	6.8725	12.894	7.2693
5.9396	6.2687	12.4254	10.1266
6.6355	6.95397	12.6722	10.123

## Sheet: SuppFig1
Fig S1C
Relative Amount of TERRA
siNC	1	1	1
siRBMX-1	5.1061	4.78031	5.18039
siRBMX-2	3.81533	3.56024	3.81028
Fig S1D
Relative RNA Level of TERRA (GAPDH) (6q)
siNC	0.89969	0.950989	0.94442	1.23756
siRBMX-1	3.83263	3.91316	3.85928	4.19402
siRBMX-2	3.15652	3.4303	3.91316	3.50237
Fig S1E
Relative RNA Level of TERRA (GAPDH) (10q)
siNC	0.748721	1.11922	0.960928	1.24186
siRBMX-1	6.16172	6.11916	6.03491	6.60397
siRBMX-2	6.37901	6.55835	6.20458	6.24773
Fig S1F
Relative RNA Level of TERRA (GAPDH) (12p)
siNC	1.04972	0.907519	0.952638	1.1019
siRBMX-1	4.89339	4.11483	4.25994	4.92742
siRBMX-2	4.11483	4.69405	4.99621	4.44084
Fig S1G
Relative RNA Level of TERRA (GAPDH) (19p)
siNC	0.967612	1.07363	1.09619	0.878126
siRBMX-1	1.96337	1.85746	1.99078	2.50244
siRBMX-2	1.44727	1.43727	1.43727	1.70921

## Sheet: SuppFig3
Fig S3B
% of Fragile Telomeres
siNC	2.8958	2.5391	2.4955
siRBMX-1	7.5534	6.162	7.4
siRBMX-2	6.9193	7.1705	10.8
Fig S3D
% of Fragile Telomeres
Mock			AZD6738
siNC	siRBMX-1	siRBMX-2	siNC	siRBMX-1	siRBMX-2
6.6667	12.1019	10.4235	8.8957	14.9296	14.7239
2.8736	8.3333	9.9415	9.0909	10.3286	10.7955
3.7736	8.125	8.6207	10.1911	9.6154	16.185
